# Supplementary material for: Mutagenicity and Repair of Acrolein Adduct to Cytosine
Source: Int J Mol Sci. 2025 Dec 21;27(1):71. doi: 10.3390/ijms27010071 (PMC12785776; doi:10.3390/ijms27010071)
Supplement: Supplementary file 1 [file ijms-27-00071-s001.zip]

Archive with 1 entries (1 files):
- ijms-4012641-supplementary.pdf
